# Supplementary material for: The effects of interrupting prolonged sitting with intermittent activity on appetite sensations and subsequent food intake in preadolescent children
Source: PLoS One. 2017 Dec 29;12(12):e0188986. doi: 10.1371/journal.pone.0188986 (PMC5747427; doi:10.1371/journal.pone.0188986)
Supplement: S1 Dataset — (A) Raw VAS scores for all participants. (B) Raw food intake for all participants. (XLSX) [file pone.0188986.s002.xlsx]

## Sheet: Table A
ID	BMI	Weight Status	Gender	SED Hunger 1	LOW Hunger 1	MOD Hunger 1	HIGH Hunger 1	SED Hunger 2	LOW Hunger 2	MOD Hunger 2	HIGH Hunger 2	SED Hunger 3	LOW Hunger 3	MOD Hunger 3	HIGH Hunger 3	SED Hunger 4	LOW Hunger 4	MOD Hunger 4	HIGH Hunger 4	SED Hunger 5	LOW Hunger 5	MOD Hunger 5	HIGH Hunger 5	SED Satiety 1	LOW Satiety 1	MOD Satiety 1	HIGH Satiety 1	SED Satiety 2	LOW Satiety 2	MOD Satiety 2	HIGH Satiety 2	SED Satiety 3	LOW Satiety 3	MOD Satiety 3	HIGH Satiety 3	SED Satiety 4	LOW Satiety 4	MOD Satiety 4	HIGH Satiety 4	SED Satiety 5	LOW Satiety 5	MOD Satiety 5	HIGH Satiety 5	SED PFC 1	LOW PFC 1	MOD PFC 1	HIGH PFC 1	SED PFC 2	LOW PFC 2
P001	15.4	1	0	5.2	5	7.3	6.1	3.2	0	1.9	1.7	6	8.2	5.3	5.6	1.1	0	0	1.2	4.9	0	0	2.5	0	0	3.5	0	6.5	6.6	7.3	7.4	5.7	0	0.7	0	8.9	8.7	10	7.4	5.8	9.3	4.6	5.1	5.8	4.6	4.3	5.9	2.3	0.9
P007	16.2	1	0	5.7	10.1	2.2	10.1	5.3	10	2.4	8.7	10.1	10	10	5.3	10	10	1.7	3.1	10	10	10	10.1	0	0	8.7	0	10	0	0.1	10	0	0	0	0	10.1	0	9	0	0	0	0	0	6.6	10	3.8	10	0.1	10
P008	16.2	1	0	4.7	5.4	2.4	7.2	3.6	1.4	3.3	3.2	7.7	8.3	5.8	7.6	4.1	1.7	5.4	8.1	5.8	3.9	6.7	8.3	1	1.1	3.1	2.3	2.7	2.2	3.6	5.8	2	1.1	5.8	1.2	6	5.3	5.1	1.4	6.5	3.9	3.3	1.3	6.1	6.9	6.1	7.8	4	1.3
P011	14.3	1	0	10	8.2	9.8	8.1	3.2	4.8	4.9	4.9	10.1	8.1	10	7.6	1.1	4.6	1.6	3	5.8	5	7.6	5	1.7	0.7	0	2	8.3	5	5.3	6.2	0.1	1.9	0	1.2	8.2	4.6	7.6	7.5	4.8	5	2.7	5	9.3	9.1	9.9	7.9	2.4	5.1
P017	17.5	1	0	3.15	6.75	4.9	6.25	2.5	3.2	3.25	1.9	5.45	5.9	6	4.3	3.25	3.5	2.9		3.9	4.25	3.05	0.9	3.15	4.5	5.7	2.15	5.65	6.65	6.85	6.9	5.05	2.1	2.9	3.85	6.05	6.25	6.55		4.5	4.1	4.25	4	5.25	5.55	3.65	5.2	4.05	3.5
P019	15.6	1	0	6.8	7.5	9.2	6.6	3.6	8.2	6.8	3.2	6.1	7.5	8.2	7.2	3.2	4.2	7.9	2	7.2	7.1	8.7	7.1	3.1	2.7	6.3	2	8	7.9	9.1	7.2	1.8	2.6	3.6	1.9	8.6	8.2	8.1	7.7	1.9	3.8	3.1	2.2	7	7.2	4.2	6.1	2.6	2.2
P025	15.1	1	0	7.3	5.2	6.9	5.4	7	4.5	5.9	3.9	8.1	6.6	7.6	4.5	6.9	3.4	4.4	3.6	7.5	5.6	7.4	5.4	0.6	4.25	3.1	3.25	4.6	5.5	5.3	5.75	2.8	2.3	4.4	3.6	4.1	6.1	7.85	6.2	3.5	4	3.9	5.75	9.7	6.4	5.9	6.2	5.75	3.8
P034	18.8	1	0	8.8	8.7	8.8	5.6	0.9	0.5	1.9	1.3	7.3	9.1	8.1	5.9	0.8	0.5	0.1	0.8	4.7	5.1	5.3	4.2	1.1	0.9	0.4	2.7	9.2	9.6	8.6	8.7	1.5	1.3	1.6	2.5	9.5	10	9.6	8.3	4.9	4.5	2.7	5.1	7.5	9.6	8.3	5.4	1.7	0.8
P037	18.9	1	0	5.1	7.8	5.4	5.9	2.3	1.8	1.3	0.4	7.7	6.9	7.2	7.3	0	0.7	1.9	1	4.2	4.3	3.4	2.5	0.8	1.5	2.2	1.8	5.8	7.7	5.9	9.6	2.3	2.2	1.4	1.3	10	8.6	7.5	8.2	4.9	3.6	3.7	6.5	5.5	5	5.4	6.3	2	1.2
P038	14.7	1	0	0.7	9.7	9.6	9.4	0.6	0.6	0.5	0.9	9.5	9.7	9.6	9.7	0.6	0.5	0.5	0.7	0.6	9.8	9.5	9.9	1.1	0.8	1.1	1.2	9.8	9.6	9.5	9.8	0.6	0.8	0.8	1.1	9.7	9.8	9.8	0.7	1	1.1	0.9	1.1	9.8	9.8	9.3	9.7	0.7	0.7
P039	16.2	1	0	8.7	8.3	8.8	7.7	2.1	3.3	3.8	8	7.3	7.1	3.8	2.8	0.6	1.6	5.9	7.7	6.8	7.8	1.7	1.6	1.6	0.7	1.6	2.7	8.1	7.3	7.2	1.8	2.4	0.9	7.7	6.4	9.3	8.4	3.1	2.2	2.8	2.7	7.9	8.2	8.1	8.1	7.8	7.3	2.4	1.9
P041	15.3	1	0	8.5	9.3	8.4	9	1.1	0.9	2.9	0.7	7.6	4.7	8.7	8	1.2	3	1.8	0.8	5.8	6.3	7.5	8.7	1.4	0.7	1.2	1.85	8.7	8.5	7.1	0.4	2.8	2.5	0.3	1.1	9.4	7.1	8.7	9	4.7	3.5	2.2	1.4	9.2	7.7	6.7	8.4	0.7	0.95
P035	20.3	2	0	9.1	9.1	8	3.7	1.2	2.6	2.25	2.2	9.1	7.9	7.5	5.9	1	1.5	1.7	0.3	7.1	8.2	5.8	7.3	2.4	0.9	0.7	3.1	9.5	9.2	8.1	8.7	1.9	1.9	2.75	3.9	0	10	8.6	9.6	3.7	2.1	3	3.2	8.3	6.9	7.1	6.3	1.7	0.9
P002	19.9	2	0	7.2	6	6.9	9.6	0.5	2.1	4.5	1.2	8.6	8.7	10.1	10	1	1		0	4.9	0.8	7.5	10.1	4.7	3.4	5.5	0.4	9.7	8.7	7	9.3	3.5	0.7	0	0	9.3	9.2		10	8.6	9.5	4.3	0.4	7	6.7	5	9.2	0.5	0.8
P031	20.8	2	0	2.1	7	6.8	6.7	2.35	4	3.9	5.8	7.1	6.9	5.8	7.2	4.6	2.8	3.4	7.2	7.4	5.9	6.1	6.4	5.5	3.2	3.2	3.9	7.3	7.5	6.4	3.4	5.4	3.6	1.9	3.4	6.2	8.1	7.4	7.6	5.2	3.2	3.2	4.9	3.7	7.2	6.3	6.8	1.5	5.7
P013	20.9	2	0	10.1	10	10	10	4.6	5.9	6	10	10	9.8	10	9.8	10	1.3	10	0	9.9	9.9	10	9.8	0.1	4.9	0.6	0.1	5.1	3.5	2.4	1.5	0	1.6	0.1	0.1	0.2	1.4	0.2	0.2	0.2	0.3	0.2	2.4	10	4.8	9.9	9.8	5	4.2
P042	23.4	2	0	4.2	2.6	9.2	8.7	0.6	0.9	0	1.7	9.2	8.8	10	10	0.6	0.8	0	0	10	7.9	0	3.9	0.8	1.85	1	1.6	8.7	9	10	8.9	0.7	0.6	0	0	9.5	8.8	10	9.2	0	1.5	0	0.8	3.3	2.9	9.3	8.55	1.2	0.9
P027	28.2	2	0	7	8.1	4.5	7.4	3.1	9.9	6.4	7.7	6.6	6.8	3.5	12.7	1.3	4.5	6.9	8.8	8.4	9.6	7.1	6.8	2.1	1.9	4.7	1.7	7.6	6.8	7	8.2	2.3	2.4	1.7	0.6	7.9	4	6.75	9.7	5.5	3.1	2.9	6.3	9.5	7.9	8.5	9.9	2.5	1.75
P010	14.3	1	1	7.2	4.7	7.1	7.1	5.8	2.2	5.7	3.3	8.1	5.7	7.1	9.3	3.5	2.6	6.3	4.6	5.2	2.7	5.9	7.7	2.2	3.3	3	2.4	5.2	7.2	4.2	6.4	2.1	3.2	2.6	1	6.7	7.5	6.3	3.9	5	4.1	4.1	2	6	5.6	6.7	6.8	6.2	4.3
P012	14.8	1	1	3.5	7.8	5.1	8	0.4	0.7	0.8	0.3	4.6	7.8	9.1	8.8	0	0.2	0.3	0.2	1.3	5.2	5	3.4	7.1	3.8	0	0.7	8.9	9.3	9.1	9.9	2.9	3.3	0.6	0.9	10	9.6	10	10	6.8	5.25	5.4	7.4	4.8	4.8	5	8.3	0.4	0.4
P014	16.1	1	1	10	6.4	6.4	6.8	0.4	1.9	1.7	0.2	10	5.7	8.9	10	0.1	2.6	0.4	0.2	2.4	7.5	8.1	10	0	0.5	0.3	0.1	9	6.9	8.9	7.5	0	0.6	0.2	0	10	7.5	9.7	10	0.5	0.5	0	0	7.9	4.4	6.4	7.2	1.7	0.8
P015	16	1	1	7.6	4	5.1	4.3	2.2	1.1	5.1	2.9	8.9	9	9.5	7.5	8.8	0.5	7.5	0.5	9.2	7.9	8.4	9.7	2.1	1.7	1.6	3.5	10	9.3	6.6	6.9	7.5	0.7	0.8	1.3	2.3	10	5.2	9.4	1.9	1.1	1.1	0.6	7	6.5	5.2	5.1	1.1	0.5
P016	14.3	1	1	2	0.8	3.05	3.5	0.85	0.7	0.4	1.2	4.6	0.8	2.05	7.1	0.5	0.5	0.5	4.5	0.8	9.2	2.9	4.7	6.9	7.5	5.7	5.3	9.35	9.6	9.1	7.5	4.2	8.9	7.6	1.3	9.25	9.9	9.65	3.45	9.1	9.6	3.65	4.65	3.7	0.9	4.75	5.2	0.2	0.5
P020	17.6	1	1	6.3	7.25	7.4	4.7	3	1.9	2.4	3.1	7.2	7.15	6.5	6.8	2.15	6.3	4	4.4	6.8	7.15	6.4	5.3	2.95	2.75	3.6	2.4	6.25	8.35	6.3	7.15	2.1	1.1	3.7	3.8	6.8	2.8	4.3	6.4	3.15	2	3.8	4.3	7.35	7.6	7.5	6.7	3.35	3.4
P022	17.7	1	1	9.55	7.3	7.5	7.2	3.9	2.65	4.8	0.1	8.55	7.35	7.5	9	6.6	5.5	0.25	1	8	6.8	5.6	1.65	1	1.1	1.95	0	6.6	4.45	6.1	7.55	1.4	2.4	0	0.05	2	6.7	5.55	6.2	2.95	2.75	0.9	0.85	8.55	7.3	7.65	7.7	5.2	4.55
P023	15.9	1	1	2	4.7	5.6	3.35	1.1	0.15	0.2	0.3	2.5	3	3.2	4.35	1.6	0.25	0.15	0.15	3.8	4.9	1.4	2	8.1	5.75	5.7	6.85	9.4	10	9.85	10	6.9	5.65	5.9	6.55	9.55	9.9	9.95	9.9	5.35	5.5	8.15	8.05	3.85	5.25	5.2	3.4	1	0.9
P024	17	1	1	5.5	5.7	5.3	4.9	4.9	4.6	3.35	3.1	6	5.5	5.15	5.1	4.9	4.55	3.5	3.85	4.9	4.9	6.5	4.8	4.25	5.2	5.2	4.9	4.8	5.8	7.2	6.5	4.8	5	5.2	5.25	6.3	5.5	7.6	5.7	4.15	4.8	5.25	4.65	5.35	5.3	4.8	4.1	4	4.6
P030	17.4	1	1	6	8.3	7.75	4.7	0.1	1	0.2	0.5	5.4	5.5	6.8	5.8	0	0.3	0.9	0	5	1.8	6.5	4.7	4.2	0.1	0.7	3.6		9.3	9.9	9.6	3.9	7.6	2.6	3.6	10	7.8	9.4	10	5.3	4.75	2.5	4.3	5.2	9.25	7	7.4	0.1	0.2
P032	17.9	1	1	7.1	7.5	7.9	6.9	0.6	3.4	3.1	6.7	7.1	7.4	7.1	6.9	0.8	4.2	3	5.3	5.8	5.1	5.1	4.5	1.7	2.2	0.8	2.9	8.7	5.75	8.2	7.5	1.8	1.8	2.1	3.2	6.6	7.5	6.4	4.85	4	4.7	6.9	4.9	4.4	5.1	8.2	4.9	1	1.85
P043	17.2	1	1	0.9	5.1	5.3	3.1	0.8	0	1.2	0.7	5.3	6.8	7.1	0.9	0.7	1.1	0.5	0.5	5.7	1.1	2.4	1	8.8	2.1	7.8	0.7	9.4	10	9.5	9.3	5.2	2.5	5.3	9	9.5	8.85	9.3	9.7	9.5	6.6	8.2	9.1	3.5	4.6	8.3	1.2	1.6	6.95
P044	18.1	1	1	9.5	2.2	4.7	3.5	1	1.1	0.6	1.1	4.95	3.65	4.8	4	0.4	0.4	0.9	1.3	2.9	4.4	0.3	10	0.7	0.6	2.5	0.2	6.2	4.2	6.8	5.2	0.9	1.2	1.6	1.6	5	6.55	7.7	3.3	0.3	1.5	8	0.1	8.5	6.75	3.4	4.2	0.5	0.4
P006	22	2	1	8.1	7	7.7	9.8	0.6	0	0.9	1.9	10	2.8	9.8	9.6	0	0	0.2	1.4	1.2	0.5	0.9	0.4	10	5.9	0.6	0.8	10.1	10.1	10	9.8	0.1	8.2	0.5	2.1	10	8.6	10.1	9.6	9	9.7	10.1	10	7.3	2.3	8.4	9.8	0.4	0
P009	21.2	2	1	2.6	3.5	5.3	8.6	0	0	0	0	4.8	6.1	5.6	8.3	0	0	0	0	0.7	0.1	1.7	0	0	0	0	0	10	9.8	9.6	9.8	0	0.2	0	0	10	9.3	10	10	6.1	9.9	9.9	9.8	5.2	4.8	3.8	6.8	0.5	0
P018	22.2	2	1	8.2	3.5	7.3	7.6	6.2	6.4	9.1	1.6	10	6.9	8.4	5.1	6.7	5.4	5.9	8.1	7.8	7.5	6	5.4	2.1	5.1	1.9	4.8	9	2	0.4	0.1	0	0	0.1	1	2	1.7	5.5	2.8	4.4	4	2	4.3	6.8	6.7	9.1	4.8	3.1	5.9
P021	25.5	2	1	3.65	5.35	4.8	5.6	2.8	3.5	2.45	3.75	4.9	6.25	5.9	6.15	2.1	1.25	3.3	3.2	4.9	6.3	5.5	6.3	2.95	2.9	7.3	3.75	6.8	7.05	8.1	8.25		3.3	2.2	3.05	6.1	8.8	6.3	8	5.75	3.7	2.9	4.05	4.95	4.55	4.5	2	1.55	1.4
P040	18.3	1	1	9.3	9.1	9	9.2	0.7	0.5	0.9	1.3	9.3	9.3	9.3	9.6	0.7	1	0.5	0.7	9.1	8.8	8.7	9.5	0.9	0.5	0.7	0.7	9.6	9.4	9.3	8.9	0.6	0.8	0.9	0.3	8.4	4	8.6	9.4	0.7	1.8	0.9	0.6	9.2	5.5	7.9	9.3	0.9	0.5
P026	20.1	2	1	5	4.4	9.9	5.2	2.5	4.6	0.4	2.8	4.3	6.25	7.35	8.3	3.8	5.4	1	5.7	4.1	8	1.9	7.7	2.8	2.6	0.2	0.5	5.4	4.3	9.6	4.7	2.6	1.9	3.85	0.7	4.8	3.1	7.75	1.2	3.7	1.5	5.9	0.9	5.3	4.9	4.7	2.5	2.8	3
P036	21.1	2	1	4.3	9.25	6.2	6.65	3.3	0	3.2	2	5.7	8.6	6.5	6.4	3.2	4.4	2.5	5.9	6.8	9.9	5.9	6.5	2.6	0	2.4	2.3	6.4	10	7.2	5.5	2.7	0	3.2	1.4	7.2	0	6.7	1.3	3.4	0.1	2.8	0.2	5.7	7.55	5.1	4.85	3.2	1.1
P033	31.2	2	1	3.8	7.8	7.4	3.8	0.5	8.3	9.7	9.5	5.6	8.3	9.3	1.2	7.5	0.4	0.2	0.3	8	1.5	5.7	8.6	0.5	1.8	0.3	1.2	9.4	9.1	9.25	9.6	0.3	0.5	0.2	0.7	9.6	9.4	9.8	9.9	2.5	1.8	5.3	6.9	7.2	4.6	5.9	7.3	0.4	0.5
[truncated: 14 more columns]

## Sheet: Table B
ID	LOW Breakfast intake	MOD Breakfast intake	HIGH Breakfast intake	SED Breakfast Intake	LOW Lunch intake	MOD Lunch intake	HIGH Lunch intake	SED Lunch intake	LOW Pre-dinner	MOD Pre-dinner	HIGH Pre-dinner	SED Pre-dinner	LOW ad-lib	MOD ad-lib	HIGH ad-lib	SED ad-lib
P001	143.3	334.2	209.1	159	526	532	532	532	349.2	320.5	287.6	321.7	1039	607.8	689.7	719.3
P007	368	368	287	251	526.25	526.25	383	248.5	162.08	335.4	358.2	605	1055.8	935.8	1055.8	1055.8
P008	416.8	416.8	416.8	196	573.8	573.8	573.8	334.5	668	668	668	668	1177	1177	1177	1177
P011	275	154.3	241.7	216.8	504	504	504	504	538.4	493.8	232.7	517.3	990.8	922	1002	874.3
P017	427.4	296.9	427.4	296.9	491	609	609	438.6	169.7	481.7	688.7	11.9	611.8	910.8	820	1028.8
P019	403	403	345.5	403	305	393.7	339.6	408.9	657.3	657.3	657.3	657.3	997.8	1138	989.1	933.2
P025	443.4	443.4	443.4	443.4	644.6	644.6	644.6	644.6	737	737	677	737	1088.9	1264	1264	1264
P034	356.7	452.5	354.6	324.5	619.25	619.25	619.25	619.25	463.8	463.8	463.8	465.4	937.9	859	930.6	1529.8
P037	423	545	545	545	590.6	618	797.8	680	928.4	769.4	928.4	928.4	1420.7	1609	1609	1609
P038	223.7	128.62	128.8	113.3	375.8	318.4	308.9	351.25	469.9	557.5	590.5	605.3	473.7	732.4	402.7	546.4
P039	584.4	584.4	584.4	584.4	811.8	661.6	676.8	676.8	949	721.2	914.5	822	1489	1280.8	1498	1526
P041	447.5	447.5	447.5	447.5	608	608	608	608	697	697	697	697	1233.6	593.6	1233.6	983.1
P035	445	434.8	374.2	509	834	671.4	516.6	834	655.2	820	204	642.7	1118	912.2	1138	678
P002	363	443	290	243	496	604	604	604	543.1	600	646.9	436.5	1121.8	1088.3	1129.3	1160.8
P031	257.8	310.35	293.6	363	676.4	504.3	519	545.5	3.75	9.16	3.75	397.7	884	720.8	201.35	554.7
P013	497.4	546	546	546	761.6	761.6	761.6	761.6	748.4	824.7	785.5	817.7	1514	894.9	1546.5	1172.5
P042	451.9	403	360.2	359.2	538.1	509	409.8	439.8	733.7	759.9	797.9	890.7	1129.2	616.3	1026.3	1173.76
P027	525	525	525	525	719	719	719	719	808	808	808	808	1399	1399	1399	1399
P010	313	383	313	313	515.5	451	451	515.5	580	555	555	580	913.7	978.7	978.7	978.7
P012	279.3	279.3	279.8	199.3	626	705	626	626	488	683.2	575.7	409	608	589	1400	650.3
P014	401	401	273.3	401	562.5	453.5	453.5	453.5	627.5	627.5	627.5	627.5	463	742	584.5	903
P015	319	319	276	319	415	530	530	530	417.3	590	590	415.5	732.5	1053.8	1053.8	1053.8
P016	246.5	288.5	263.5	246.5	315.8	284.1	303.8	345.1	262.2	528	411	287.7	953	299.1	613.1	953
P020	414.7	414.7	414.7	414.7	531.6	468.9	459.8	555.8	673	673	673	673	1184	1184	1184	1184
P022	489	489	489	489	685.5	685.5	685.5	685.5	786.5	786.5	786.5	786.5	1410	1410	1036	714.4
P023	165.6	262.5	230	214.8	459.6	355.2	390.5	266	307.5	482.8	405.3	581.5	618.2	572.2	565.7	957
P024	457.7	457.7	457.7	396.7	643	643	643	643	747	668.1	663.2	747	1273	837.5	1273	1032
P030	512	421	353.9	427.2	500.8	528.8	529.7	474.5	818	433.5	516	818	697.9	885.7	1411	978.5
P032	376.1	374.4	287.2	338.9	412.6	348.7	179.3	418.4	365.7	338.1	228.3	399.8	917.9	577.4	1334.4	933.4
P043	373.8	441	272.4	313	560.5	560.5	560.5	560.5	655.7	670.7	655.7	655.7	960	900	902	800
P044	289.3	216.8	274	265.4	326.7	290.9	245.7	373.6	436.7	466.7	437.4	490.9	1128	1128	477.2	462
P006	582	337.2	391.1	457	570	542.8	757	743	800	625.8	920	936	1345.8	1613.8	1191.76	1613.8
P009	425	425	425	425	564	349.4	532	532	632.6	584.6	632.6	632.6	1063.7	780.7	1063.7	815.7
P018	288	288	272	288	543.5	543.5	543.5	543.5	592	597.1	558.4	595.1	1126.2	1126.2	1126.2	1126.2
P021	558.4	448.3	507.9	440.5	884	884	884	884	856.7	596.4	777.8	999.9	1284	1845	1845	1845
P040	395.4	416.3	416.3	416.3	575.5	575.5	575.5	575.5	673	638.4	487.2	455	1148	890.6	938.9	1126.9
P026	166.9	318	434	138	252.2	607	308	181	676.9	676.9	676.9	676.9	1180	1180	1180	1180
P036	509.15	510.5	465.2	289.5	511.2	493	464	457.4	699.4	836.4	677.9	794.6	1456	794.3	1456	1456
P033	505.85	678.7	717.8	564.9	902.9	900.8	816.9	851.1	814.7	922.2	909.1	904.2	1024	889.5	2090	708
